# Supplementary material for: MARS and RNAcmap3: The Master Database of All Possible RNA Sequences Integrated with RNAcmap for RNA Homology Search
Source: Genomics Proteomics Bioinformatics. 2024 Mar 1;22(1):qzae018. doi: 10.1093/gpbjnl/qzae018 (PMC12053375; doi:10.1093/gpbjnl/qzae018)
Supplement: qzae018_Supplementary_Data [file qzae018_supplementary_data.zip]

Archive with 16 entries (16 files):
- Figure S5.pdf
- Figure S6.pdf
- Figure S7.pdf
- Figure S8.pdf
- File S1.docx
- Supplementary material captions.docx
- Table S1.docx
- Table S2.docx
- Table S3.docx
- Table S4.docx
- Table S5.docx
- Table S6.docx
- Figure S1.pdf
- Figure S2.pdf
- Figure S3.pdf
- Figure S4.pdf
